# Supplementary material for: Three Active Phytotoxic Compounds from the Leaves of Albizia richardiana (Voigt.) King and Prain for the Development of Bioherbicides to Control Weeds
Source: Cells. 2021 Sep 10;10(9):2385. doi: 10.3390/cells10092385 (PMC8472145; doi:10.3390/cells10092385)
Supplement: Supplementary file 1 [file cells-10-02385-s001.zip]

Archive with 1 entries (1 files):
- cells-1284750-supplementary.pdf
